# Supplementary material for: Genomics Approaches to Deciphering Natural Transformation in Cyanobacteria
Source: Front Microbiol. 2019 Jun 7;10:1259. doi: 10.3389/fmicb.2019.01259 (PMC6567925; doi:10.3389/fmicb.2019.01259)
Supplement: Supplementary file 1 [file Table_1.xlsx]

## Sheet: Sheet1
Supplementary Table S1. Annotation-based natural transformation gene analysis of cyanobacterial genomes. Numerical values represent the number of copies of a particular gene that are found in the corresponding organism. Assessments were made based on Pfam and KEGG Orthology assignments on the JGI IMG/M ER Database. If a gene was identified by either tool, it was included in the analysis. Genes wi…
	Pre-Pilin Subunit	Pre-Pilin Peptidase	Pilus ATPase		Pilus Assembly Protein	Structural Proteins for Aligning Pilus with Outer Membrane Pore			Outer Membrane Pore Subunit	Complement of Periplasm to Cytoplasm Transport Genes in Chauvat-Cassier 2016 Study
Gene	pilA	pilD	pilB	pilT	pilC	pilM	pilN	pilO	pilQ	comA, ComE, ComF
Pfam Identifer	pfam16734	pfam01478	pfam05157	pfam00437	pfam00482	pfam11104	pfam05137	pfam04350	pfam00263
KEGG ID	K02650	K02654	K02652	K02669	K02653	K02662	K02663	K02664	K02666
Acaryochloris marina MBIC11017	7	1	4	2	1	1	1	1	1	+
Acaryochloris sp. CCMEE 5410	8	1	2	2	1	1	1	1	1
Anabaena cylindrica PCC 7122	1	1	1	3	1	1	1	1	1	+
Anabaena sp. 4-3	1	1	2	2	1	1	1	1	1
Anabaena sp. 90	1	1	1	2	1	1	1	1	1	+
Anabaena sp. ATCC 33047	1	1	2	2	1	1	1	1	1
Anabaena sp. PCC 7108	1	1	1	2	1	1	1	1	1
Anabaena sp. WA102	2	1	1	2	1	1	1	1	1
Aphanizomenon flos-aquae 2012/KM1/D3	4	1	1	2	1	1	1	1	1
Aphanizomenon flos-aquae NIES-81	2	1	1	2	1	1	1	1	1
Aphanocapsa montana BDHKU210001	3	1	2	2	1	1	1	1	1
Arthrospira maxima CS-328	3	1	2	3	2	1	1	0	1
Arthrospira platensis NIES-39	3	1	2	3	2	1	1	1	1	+
Arthrospira platensis Paraca	3	1	2	3	3	2	1	1	1
Arthrospira platensis YZ	3	1	2	3	2	1	1	1	1
Arthrospira sp. PCC 8005	3	1	2	3	2	1	0	1	1
Arthrospira sp. TJSD091	3	2	2	3	2	1	1	1	1
Caenarcanum bioreactoricola	0	1	0	1	1	0	0	0	1
Calothrix desertica PCC 7102	2	1	2	3	1	1	1	1	1
Calothrix sp. 336/3	2	1	2	3	1	2	1	1	1
Calothrix sp. PCC 6303	2	1	2	3	1	1	1	1	1	+
Calothrix sp. PCC 7103	3	1	2	3	1	1	1	1	1
Calothrix sp. PCC 7507	1	1	2	3	1	1	1	1	1	+
Candidatus Atelocyanobacterium thalassa ALOHA	0	0	0	0	0	0	0	0	0
Candidatus Atelocyanobacterium thalassa SIO64986	0	0	0	0	0	0	0	0	0
Candidatus Gloeomargarita lithophora D10	2	1	3	2	1	1	1	1	1
Chamaesiphon minutus PCC 6605	3	1	2	2	1	1	1	1	1	+
Chlorogloeopsis fritschii PCC 6912	1	1	2	3	1	1	1	1	2
Chlorogloeopsis fritschii PCC 9212	1	1	2	3	1	1	1	1	1
Chroococcales cyanobacterium CENA595	2	1	2	3	1	1	1	1	1
Chroococcidiopsis sp. PCC 6712	3	1	2	2	1	1	1	1	1
Chroococcidiopsis thermalis PCC 7203	2	1	3	3	1	1	1	1	1	+
Chrysosporum ovalisporum UAM-MAO	0	0	0	1	0	0	0	0	0
Coleofasciculus chthonoplastes PCC 7420	10	1	3	2	2	1	1	1	1
Crinalium epipsammum PCC 9333	4	1	3	3	2	1	1	1	1	+
Crocosphaera watsonii WH 0003	6	1	2	2	1	1	1	1	2
Crocosphaera watsonii WH 0005	6	1	1	3	1	1	1	1	3
Crocosphaera watsonii WH 0401	5	1	1	4	1	2	2	1	1
Crocosphaera watsonii WH 0402	4	0	0	0	0	0	0	0	0
Crocosphaera watsonii WH 8501	5	1	2	3	1	3	1	1	0
Crocosphaera watsonii WH 8501	5	0	2	3	1	3	2	1	1
Crocosphaera watsonii WH 8502	5	1	2	1	1	1	2	1	1
Cyanobacteria bacterium JGI M3C4D3-002-G22	0	0	1	0	3	0	0	0	1
Cyanobacterium aponinum PCC 10605	3	1	1	2	1	1	1	1	1	+
Cyanobacterium PCC 7702	1	1	1	2	1	1	1	1	1
Cyanobacterium sp. UCYN-A2	0	0	0	0	0	0	0	0	0	-
Cyanobacterium stanieri PCC 7202	2	1	1	2	1	1	1	1	1	+
Cyanobium gracile PCC 6307	3	1	1	2	1	0	1	0	1	+
Cyanobium sp. CACIAM 14	0	1	1	2	1	0	1	1	1
Cyanobium sp. PCC 7001	0	1	1	2	1	0	0	0	1
Cyanothece sp. BH63E, ATCC 51472	6	1	2	2	1	1	1	1	1
Cyanothece sp. BH68, ATCC 51142	6	1	2	2	1	1	1	1	1	+
Cyanothece sp. CCY 0110	4	1	2	2	1	1	1	1	1
Cyanothece sp. PCC 7424	4	1	2	2	1	1	1	1	1	+
Cyanothece sp. PCC 7425	5	1	1	2	1	1	1	1	1	+
Cyanothece sp. PCC 7822	6	1	2	2	1	1	1	1	1	+
Cyanothece sp. PCC 8801	3	1	2	2	1	1	1	1	1	+
Cyanothece sp. PCC 8802	3	1	2	2	1	1	1	0	1	+
Cylindrospermopsis raciborskii CS-505	1	1	1	1	1	1	1	1	1
Cylindrospermopsis raciborskii CS-506	0	1	1	1	1	1	1	0	1
Cylindrospermopsis raciborskii CS-509	1	1	1	1	1	1	1	1	1
Cylindrospermopsis raciborskii ITEP-A1	1	1	1	1	1	1	1	1	1
Cylindrospermum stagnale PCC 7417	3	1	2	2	1	1	1	1	1	+
Dactylococcopsis salina PCC 8305	2	1	1	2	1	1	1	1	1	+
Desertifilum sp. IPPAS B-1220	3	1	2	4	1	1	1	1	1
Dolichospermum circinale ACBU02	1	1	1	3	1	1	2	1	1
Dolichospermum circinale AWQC131C	0	1	1	2	1	1	0	0	1
Dolichospermum circinale AWQC310F	1	1	1	2	1	1	1	1	1
Filamentous cyanobacterium ESFC-1	4	1	1	3	1	1	1	1	1
Fischerella muscicola PCC 7414	2	1	2	2	1	1	1	1	1
Fischerella muscicola SAG 1427-1	1	1	2	2	1	1	1	1	1
Fischerella sp. JSC-11	1	1	2	3	1	1	1	1	1
Fischerella sp. NIES-3754	1	1	2	2	1	1	1	1	1
Fischerella sp. PCC 9339	1	1	1	2	1	1	1	1	1
Fischerella sp. PCC 9431	1	1	2	2	1	1	1	1	1
Fischerella sp. PCC 9605	1	1	2	3	1	1	1	1	1
Fischerella thermalis PCC 7521	1	1	2	3	1	1	1	1	1
Fortiea contorta PCC 7126	2	1	2	3	1	1	1	1	1
Gastranaerophilaceae MH_37	0	1	2	3	3	0	1	0	1
Gastranaerophilaceae Zag_1	0	1	2	3	2	0	1	0	1
Gastranaerophilaceae Zag_111	0	1	2	2	1	0	0	0	1
Gastranaerophilus phascolarctosicola	0	1	2	2	2	0	1	0	1
Geitlerinema sp. PCC 7105	3	1	2	3	1	1	1	0	1
Geitlerinema sp. PCC 7407	2	1	2	3	2	1	1	1	1	+
Geminocystis herdmanii PCC 6308	4	1	1	2	1	1	1	1	1
Geminocystis sp. NIES-3708	2	1	1	2	1	1	1	1	1
Geminocystis sp. NIES-3709	7	1	1	2	1	1	1	1	1
Gloeobacter kilaueensis JS1	2	1	2	2	1	1	0	1	5	+
Gloeobacter violaceus PCC 7421	2	1	2	1	1	1	1	1	4	+
Gloeocapsa sp. PCC 73106	3	1	1	2	1	1	1	1	1
Gloeocapsa sp. PCC 7428	3	1	3	2	1	1	1	1	1	+
Halothece sp. PCC 7418	3	1	1	2	1	1	1	1	2	+
Hapalosiphon welwitschii UH strain IC-52-3	1	1	2	2	1	1	1	1	1
Hassallia byssoidea VB512170	2	1	2	2	1	1	1	1	1
Kamptonema formosum PCC 6407	5	1	2	4	1	1	1	1	1
Leptolyngbya boryana PCC 6306	5	1	2	4	1	1	1	1	1
Leptolyngbya sp. 2LT21S03	2	1	4	2	1	1	1	1	1
Leptolyngbya sp. Heron Island J	3	1	2	2	1	1	1	1	1
Leptolyngbya sp. JSC-1	1	1	2	3	1	1	1	1	1
Leptolyngbya sp. KIOST-1	2	1	2	2	1	1	1	1	1
Leptolyngbya sp. NIES-2104	3	1	2	3	1	1	1	1	1
Leptolyngbya sp. NIES-3755	3	1	2	3	1	1	1	1	1
Leptolyngbya sp. O-77	2	1	3	2	1	1	1	1	1
Leptolyngbya sp. PCC 6406	1	1	2	2	1	1	1	1	1
Leptolyngbya sp. PCC 7375	1	1	2	3	1	1	1	1	1
Leptolyngbya sp. PCC 7376	4	1	3	2	2	1	1	1	1	+
Leptolyngbya valderiana BDU 20041	2	3	10	9	8	3	2	2	6
Lyngbya aestuarii BL J	2	1	2	3	2	1	1	1	1
Lyngbya confervoides BDU141951	3	1	2	2	1	1	1	1	1
Lyngbya sp. PCC 8106	5	1	2	3	2	1	1	1	1
Mastigocladopsis repens PCC 10914	1	1	2	2	1	1	1	1	1
Mastigocladus laminosus UU774	1	1	1	2	1	1	1	1	1
Mastigocoleus testarum BC008	3	2	2	3	1	2	2	2	2
Microcoleus sp. PCC 7113	7	1	3	2	2	1	1	1	1	+
Microcoleus vaginatus FGP-2	5	1	2	3	1	1	1	1	1
Microcoleus vaginatus PCC 9802	6	1	2	3	1	1	1	1	1
Microcystis aeruginosa DIANCHI905	2	1	1	2	2	1	1	1	1
Microcystis aeruginosa NIES-2481	3	1	2	2	1	1	1	1	1
Microcystis aeruginosa NIES-2549	3	1	3	2	1	1	1	1	1
Microcystis aeruginosa NIES-44	2	1	2	2	1	1	1	1	1
Microcystis aeruginosa NIES-843	2	0	2	2	1	1	1	1	1	+
Microcystis aeruginosa NIES-88	2	1	1	2	1	1	1	1	1
Microcystis aeruginosa PCC 7005	1	1	1	2	1	1	1	1	1
Microcystis aeruginosa PCC 7806	2	1	1	2	1	1	1	1	2
Microcystis aeruginosa PCC 7941	2	1	1	2	1	1	1	1	1
Microcystis aeruginosa PCC 9432	1	1	1	2	1	1	1	1	1
Microcystis aeruginosa PCC 9443	3	1	2	2	1	1	1	1	1
Microcystis aeruginosa PCC 9701	2	1	2	2	1	1	1	1	1
Microcystis aeruginosa PCC 9717	3	1	3	2	1	1	1	1	1
Microcystis aeruginosa PCC 9806	2	1	2	2	1	1	1	1	1
Microcystis aeruginosa PCC 9807	2	1	2	2	1	1	1	1	1
Microcystis aeruginosa PCC 9808	0	1	1	2	1	1	1	1	2
Microcystis aeruginosa PCC 9809	2	1	2	2	1	1	1	1	1
Microcystis aeruginosa SPC777	0	1	3	4	2	1	1	1	1
Microcystis aeruginosa TAIHU98	2	1	1	2	1	1	1	1	1
Microcystis panniformis FACHB-1757	3	1	2	2	1	2	2	2	4
Microcystis sp. PCC 7806SL	2	1	1	2	1	1	1	1	1
Microcystis sp. T1-4	1	1	2	2	1	1	1	1	1
Moorea bouillonii PNG5-198	1	1	2	3	1	1	1	1	1
Moorea producens 3L	2	1	2	3	1	1	1	1	1
Moorea producens PAL-8-15-08-1	1	1	2	3	1	1	1	1	1
Myxosarcina sp. GI1	2	1	1	2	1	1	1	1	1
Neosynechococcus sphagnicola CAUP A 1101	6	1	2	2	1	1	1	1	4
Nodosilinea nodulosa PCC 7104	2	1	4	2	1	1	1	1	1
Nodularia spumigena CCY9414	1	1	1	2	1	1	1	1	1	+
Nodularia spumigena CENA596	1	1	1	2	1	1	1	1	1
Nostoc azollae 0708	2	1	1	2	1	1	1	1	1	-
Nostoc piscinale CENA21	2	1	2	2	1	1	1	1	1
Nostoc punctiforme PCC 73102	1	1	2	2	1	1	1	1	1	+
Nostoc sp. 996	1	1	2	2	1	1	1	1	1
Nostoc sp. Moss2	1	1	2	2	1	1	1	1	1
Nostoc sp. Moss3	1	1	2	2	1	1	1	1	1
Nostoc sp. Moss4	1	1	2	3	1	1	1	1	1
Nostoc sp. Moss5	1	1	2	2	1	1	1	1	1
Nostoc sp. Moss6	1	1	2	2	1	1	1	1	1
Nostoc sp. NIES-3756	1	1	2	2	1	1	1	1	1
Nostoc sp. PCC 7107	1	1	2	2	1	1	1	1	1	+
Nostoc sp. PCC 7120	1	1	2	2	1	1	1	1	1	+
Nostoc sp. PCC 7524	1	1	2	2	1	1	1	1	1	+
Obscuribacter phosphatis (Mle1_12)	0	2	2	4	3	1	0	0	2
Oscillatoria acuminata PCC 6304	3	1	2	3	1	1	1	1	1	+
Oscillatoria limnetica	6	1	2	3	1	1	1	1	1
Oscillatoria nigro-viridis PCC 7112	5	1	2	3	1	1	1	1	1	-
Oscillatoria sp. PCC 10802	3	1	1	3	2	1	1	1	1
Oscillatoria sp. PCC 6506	4	1	2	4	1	1	1	1	1
Oscillatoriales cyanobacterium MTP1	1	2	4	8	3	1	1	1	3
Oscillatoriales sp. JSC-12	4	1	2	4	1	1	1	1	1
Phormidesmis priestleyi ANA GFM	1	1	1	2	1	1	1	1	1
Phormidesmis sp. BC1401	2	1	3	4	1	1	1	1	1
Phormidium sp. OSCR GFM	3	1	2	3	1	1	1	1	1
Phormidium willei BDU 130791	2	3	2	3	1	1	1	1	3
Planktothrix agardhii NIVA-CYA 126/8	4	1	3	3	3	1	1	1	1
Planktothrix agardhii NIVA-CYA 15	4	1	3	3	2	1	1	1	1
Planktothrix agardhii NIVA-CYA 34	4	1	4	3	2	1	1	1	1
Planktothrix agardhii NIVA-CYA 56/3	4	1	3	3	2	1	1	1	1
Planktothrix mougeotii NIVA-CYA 405	4	1	3	3	2	1	1	1	1
Planktothrix NIVA-CYA405	4	1	3	3	2	1	1	1	1
Planktothrix prolifica NIVA-CYA 406	4	1	3	3	2	1	1	1	1
Planktothrix prolifica NIVA-CYA 540	4	1	3	3	2	1	1	1	1
Planktothrix prolifica NIVA-CYA 98	5	1	3	3	2	1	1	1	1
Planktothrix rubescens NIVA-CYA 407	4	1	3	3	2	1	1	1	1
Planktothrix sp. 585	5	1	4	3	2	1	1	1	1
Planktothrix sp. st147	4	1	3	3	2	1	1	1	1
Pleurocapsa sp. PCC 7319	2	1	2	2	1	1	1	1	1
Pleurocapsa sp. PCC 7327	2	1	2	2	1	1	1	1	1	+
Prochlorococcus bacterium JGI 01_M5	0	0	0	0	0	0	0	0	0
Prochlorococcus bacterium JGI 01_N12	0	0	0	0	0	0	0	0	0
Prochlorococcus bacterium JGI 02_M7	0	0	0	0	0	0	0	0	0
Prochlorococcus bacterium JGI 02_N20	1	0	0	1	0	0	0	0	0
Prochlorococcus marinus AS9601	0	0	0	0	0	0	0	0	0	-
Prochlorococcus marinus bv. HNLC1	0	0	0	0	0	0	0	0	0
Prochlorococcus marinus bv. HNLC2	0	0	0	0	0	0	0	0	0
Prochlorococcus marinus EQPAC1	0	0	0	0	0	0	0	0	0
Prochlorococcus marinus GP2	0	1	1	1	1	1	0	0	1
Prochlorococcus marinus JGI GoM_1m_183_B01	0	0	0	0	0	0	0	0	0
Prochlorococcus marinus JGI GoM_1m_183_H02	0	0	0	0	0	0	0	0	0
Prochlorococcus marinus JGI GoM_1m_183_H07	0	0	0	0	0	0	0	0	0
Prochlorococcus marinus LG	0	1	0	0	0	0	0	0	0
Prochlorococcus marinus CCMP1375	0	1	0	0	0	0	0	0	0
Prochlorococcus marinus MIT 9116	0	0	0	0	0	0	0	0	0
Prochlorococcus marinus MIT 9123	0	0	0	0	0	0	0	0	0
Prochlorococcus marinus MIT 9201	0	1	1	1	1	1	1	0	1
Prochlorococcus marinus MIT 9202	0	0	0	0	0	0	0	0	0
Prochlorococcus marinus MIT 9211	0	1	1	1	1	1	1	0	1	-
Prochlorococcus marinus MIT 9215	0	0	0	0	0	0	0	0	0	-
Prochlorococcus marinus MIT 9301	0	1	1	1	1	0	0	0	1	-
Prochlorococcus marinus MIT 9302	0	1	1	1	1	0	0	0	1
Prochlorococcus marinus MIT 9303	1	1	1	2	1	0	1	1	1	+
Prochlorococcus marinus MIT 9311	0	1	1	1	1	0	0	0	1
Prochlorococcus marinus MIT 9312	0	1	1	1	1	0	0	0	1	-
Prochlorococcus marinus MIT 9313	1	1	1	2	1	0	1	1	1	+
Prochlorococcus marinus MIT 9314	0	0	0	0	0	0	0	0	0
Prochlorococcus marinus MIT 9321	0	0	0	0	0	0	0	0	0
Prochlorococcus marinus MIT 9322	0	0	0	0	0	0	0	0	0
Prochlorococcus marinus MIT 9401	0	0	0	0	0	0	0	0	0
Prochlorococcus marinus MIT 9515	0	0	0	0	0	0	0	0	0	-
Prochlorococcus marinus NATL1A	0	1	0	0	0	0	0	0	0	-
Prochlorococcus marinus NATL2A	0	1	0	0	0	0	0	0	0	-
Prochlorococcus marinus PAC1	0	1	0	0	0	0	0	0	0
Prochlorococcus marinus pastoris CCMP 1986	0	0	0	0	0	0	0	0	0
Prochlorococcus marinus SB	0	0	0	0	0	0	0	0	0
Prochlorococcus marinus SS2	0	1	0	0	0	0	0	0	0
Prochlorococcus marinus SS35	0	1	0	0	0	0	0	0	0
Prochlorococcus marinus SS51	0	1	0	0	0	0	0	0	0
Prochlorococcus sp. MIT 0601	0	1	1	1	1	1	0	0	1
Prochlorococcus sp. MIT 0602	0	1	0	0	0	0	0	0	0
Prochlorococcus sp. MIT 0603	0	1	0	0	0	0	0	0	0
Prochlorococcus sp. MIT 0604	0	0	0	0	0	0	0	0	0
Prochlorococcus sp. MIT 0701	1	1	1	2	1	0	1	1	1
Prochlorococcus sp. MIT 0702	1	1	1	2	1	0	1	1	1
Prochlorococcus sp. MIT 0703	1	1	1	2	1	0	1	1	1
Prochlorococcus sp. MIT 0801	5	2	2	1	1	1	1	1	1
Prochlorococcus sp. MIT 9107	0	0	0	0	0	0	0	0	0
Prochlorococcus sp. REDSEA-S17_B1	0	0	0	0	0	0	0	0	0
Prochlorococcus sp. REDSEA-S22_B1	0	0	0	0	0	0	0	0	0
Prochlorococcus sp. REDSEA-S23_B1	0	0	0	0	0	0	0	0	0
Prochlorococcus sp. REDSEA-S28_B1	0	0	0	0	0	0	0	0	0
Prochlorococcus sp. scB241_526B19 BATS 243 60M	0	0	0	0	0	0	0	0	0
Prochlorococcus sp. scB241_526B22 BATS 245a 60M	0	0	0	0	0	0	0	0	0
Prochlorococcus sp. SS52	0	1	0	0	0	0	0	0	0
Prochlorococcus sp. W10	0	0	0	0	0	0	0	0	0
Prochlorococcus sp. W11	0	1	1	2	1	0	0	0	0
Prochlorococcus sp. W12	0	0	0	0	0	0	0	0	1
Prochlorococcus sp. W2	0	0	0	0	0	0	0	0	0
Prochlorococcus sp. W3	0	0	0	0	0	0	0	0	0
Prochlorococcus sp. W4	0	0	0	0	0	0	0	0	0
Prochlorococcus sp. W5	0	0	0	0	0	0	0	0	0
Prochlorococcus sp. W6	0	0	0	0	0	0	0	0	0
Prochlorococcus sp. W7	0	0	0	0	1	0	0	0	0
Prochlorococcus sp. W8	0	0	0	0	0	0	0	0	0
Prochlorococcus sp. W9	0	0	0	0	0	0	0	0	0
Prochloron didemni P2-Fiji	3	1	1	2	1	1	1	1	1
Prochloron didemni P3-Palau	3	2	1	2	1	1	1	1	1
Prochloron didemni P3-Solomon	3	2	1	2	1	1	1	1	1
Prochloron didemni P4-Palau	3	1	1	2	1	1	1	1	1
Prochloron didemni P4-Papua_New_Guinea	3	1	1	2	1	1	1	1	1
Prochlorothrix hollandica PCC 9006	4	1	2	3	2	1	1	1	1
Pseudanabaena biceps PCC 7429	4	1	1	4	1	1	1	1	1
Pseudanabaena sp. PCC 6802	5	1	3	2	1	1	1	0	1
Pseudanabaena sp. PCC 7367	4	1	1	3	1	1	1	1	1	+
Pseudanabaena sp. Roaring Creek	7	1	1	3	1	1	1	1	1
Raphidiopsis brookii D9	1	1	1	1	1	1	1	1	1
Richelia intracellularis HM01	0	0	0	0	0	0	0	0	0
Richelia intracellularis RC01	0	1	0	0	0	1	1	1	0
Rivularia sp. PCC 7116	4	1	2	2	1	1	1	1	1	+
Roseofilum sp. BLZ4_bin2	1	1	2	4	2	1	1	1	1
Roseofilum sp. BLZD_bin1	1	1	2	4	2	1	1	1	1
Roseofilum sp. Cyano_bin5	0	1	2	4	2	1	1	1	1
Roseofilum sp. Guam_bin12	1	1	1	3	2	1	1	1	1
Roseofilum sp. LKpool_bin4	1	1	2	3	2	0	0	0	0
Rubidibacter lacunae KORDI 51-2	2	1	1	2	1	1	1	1	1
Scytonema hofmanni PCC 7110	1	1	2	3	1	1	1	1	1
Scytonema hofmanni UTEX 2349	1	1	2	2	1	1	1	1	1
Scytonema millei VB511283	2	1	4	3	5	1	2	1	5
Scytonema tolypothrichoides VB-61278	1	1	1	1	1	1	1	1	1
Sphaerospermopsis aphanizomenoides BCCUSP55	0	1	1	2	1	1	1	1	1
Spirulina major PCC 6313	2	1	1	2	1	1	1	1	1
Spirulina subsalsa PCC 9445	4	1	1	2	1	1	1	1	1
Stanieria cyanosphaera PCC 7437	2	1	3	2	1	1	1	1	1	+
Synechococcus bacterium JGI 01_K19	1	0	0	0	1	0	0	0	0
Synechococcus bacterium JGI 01_L10	1	0	0	2	1	0	2	1	1
Synechococcus bacterium JGI 01_L14	0	0	0	0	0	0	0	0	0
Synechococcus bacterium JGI 01_L16	1	1	0	1	0	0	0	0	0
Synechococcus bacterium JGI 01_L19	0	0	0	1	1	0	0	0	0
Synechococcus bacterium JGI 01_L22	0	0	1	1	1	0	0	0	0
Synechococcus bacterium JGI 01_L7	0	0	1	1	1	0	1	1	1
Synechococcus bacterium JGI 02_L19	0	0	0	0	0	0	0	0	0
Synechococcus bacterium JGI ETNP_125m_186_G07	0	1	0	0	0	0	0	0	0
Synechococcus elongatus PCC 6301	2	1	1	3	1	1	2	1	1	+
Synechococcus elongatus PCC 7942	2	1	1	3	1	1	1	1	1	+
Synechococcus leopoliensis UTEX 625a	2	1	1	3	1	1	2	1	1
Synechococcus sp. BL107	0	1	1	2	1	1	1	0	1
Synechococcus sp. CB0101	1	1	2	2	1	0	1	1	1
Synechococcus sp. CB0205	0	1	1	1	1	0	1	1	1
Synechococcus sp. CC9311	1	1	1	2	1	0	1	1	1	+
Synechococcus sp. CC9605	0	1	1	3	1	0	0	0	0	+
Synechococcus sp. CC9616	1	1	1	2	1	0	1	1	1
Synechococcus sp. CC9902	0	0	0	1	0	0	0	0	0	+
Synechococcus sp. GFB01	0	1	2	3	1	0	1	1	0
Synechococcus sp. JA-2-3B'a(2-13)	0	1	3	2	1	1	1	1	1	+
Synechococcus sp. JA-3-3Ab	0	1	3	2	1	1	1	1	1	+
Synechococcus sp. KORDI-100	1	1	1	2	1	0	1	1	1	-
Synechococcus sp. KORDI-49	1	1	1	2	1	0	1	1	1	+
Synechococcus sp. KORDI-52	1	1	2	2	1	0	1	1	1	+
Synechococcus sp. NKBG 042902	1	1	1	2	2	1	1	1	1
Synechococcus sp. NKBG15041c	2	1	2	2	2	1	1	1	1
Synechococcus sp. OG1	2	1	1	2	2	1	1	1	1
Synechococcus sp. PCC 6312	3	1	1	2	1	1	1	1	1	+
Synechococcus sp. PCC 7002	3	1	1	2	2	1	1	1	1	+
Synechococcus sp. PCC 7003	2	1	2	2	2	1	1	1	1
Synechococcus sp. PCC 7117	2	1	1	2	2	1	1	1	1
Synechococcus sp. PCC 73109	3	1	1	2	2	1	1	1	1
Synechococcus sp. PCC 7335	1	1	1	2	1	1	1	1	1
Synechococcus sp. PCC 7336	1	1	2	2	1	1	1	1	1
Synechococcus sp. PCC 7502	3	1	3	2	1	1	1	1	1	+
Synechococcus sp. PCC 8807	1	1	1	2	2	1	1	1	1
Synechococcus sp. RCC307	1	1	1	2	1	1	1	1	1	+
Synechococcus sp. REDSEA-S01_B1	0	1	1	1	1	0	0	0	0
Synechococcus sp. REDSEA-S02_B4	0	1	1	2	1	0	0	0	0
Synechococcus sp. RS9916	2	1	1	2	1	0	1	1	1
Synechococcus sp. RS9917	0	1	1	2	1	0	1	1	1
Synechococcus sp. SynAce01	0	1	1	1	1	0	1	1	1
Synechococcus sp. UTEX 2973	2	1	1	3	1	1	2	1	1
Synechococcus sp. WH 5701	0	1	1	2	1	1	1	1	1
Synechococcus sp. WH 7803	1	1	1	2	1	0	1	1	1	+
Synechococcus sp. WH 7805	0	1	1	2	1	0	1	1	1
Synechococcus sp. WH 8016	0	1	1	2	1	0	1	1	1
Synechococcus sp. WH 8020	2	1	1	2	1	0	1	1	1
Synechococcus sp. WH 8102	0	1	1	5	1	0	0	0	1	+
Synechococcus sp. WH 8103	1	1	1	2	1	0	1	1	1
Synechococcus sp. WH 8109	0	1	1	0	1	0	0	0	0	-
Synechocystis sp. PCC 6714	2	1	2	2	1	1	1	1	1	+
Synechocystis sp. PCC 6803	3	1	2	2	1	1	1	1	1	+
Synechocystis sp. PCC 7509	3	1	2	2	1	1	1	1	1
Thermosynechococcus elongatus BP-1	3	1	1	2	1	1	1	1	1	+
Thermosynechococcus sp. NK55a	3	1	1	2	1	1	1	1	1	+
Tolypothrix bouteillei Iicb1	2	1	2	4	1	1	1	1	1
Tolypothrix campylonemoides VB511288	1	1	2	1	1	1	1	2	1
Tolypothrix sp. PCC 7601	1	1	2	3	1	1	1	1	1
Trichodesmium erythraeum 21-75	3	1	3	3	3	1	1	1	4
Trichodesmium erythraeum IMS101	2	1	1	2	1	1	1	1	1	+
Trichodesmium thiebautii H9-4	0	1	1	2	1	1	3	1	1
Trichormus variabilis ATCC 29413	1	1	2	2	1	1	1	1	1	+ (Referred to as Anabaena)
Westiella intricata UH HT-29-1	1	1	2	2	1	2	1	1	1
Xenococcus sp. PCC 7305	1	1	1	2	1	1	1	1	1
